# Supplementary material for: Molecular characterization of type 1 porcine reproductive and respiratory syndrome viruses (PRRSV) isolated in the Netherlands from 2014 to 2016
Source: PLoS One. 2019 Jun 27;14(6):e0218481. doi: 10.1371/journal.pone.0218481 (PMC6597066; doi:10.1371/journal.pone.0218481)
Supplement: S1 Table — (XLSX) [file pone.0218481.s002.xlsx]

## Sheet: Blad1
Primer	Sequence 5'- 3'	Function	Direction	Position genome*	Reference
Poly(dT)-RTd	CAG-GAA-ACA-GCT-ATG-ACA-CCT-GAT-CTC-TAG-AAA-CGT-T(T38)	RT-primer	Reverse	3'-end genome	Kvisgaard et al., 2013
Fw primer EU_11462-Fw	GCC-TGG-TTC-GAR-GAC-CTC	ORF2-7 forward	Forward	11462-11479	this study
PRRSV_ORF2_NW-Fw	TAC-GGG-CGY-GCT-CGT-GAC-CA	ORF2-7 forward	Forward	11685-11704	this study
Primer ORF2 EU Fw	CTG-GCA-CAG-AAT-TGC-AGG-T	ORF2-7 forward	Forward	11724-11743	Kvisgaard et al., 2013#
EU_11961F	TTC-TCC-GTT-CGC-GCT-CTG-CC	Sequence primer	Forward	11961-11980	this study
EU_11980R	GGC-AGA-GCG-CGA-ACG-GAG-AA	Sequence primer	Reverse	11980-11961	this study
EU_p12179R	AaCCACGTGCTTCCAGGC	Sequence primer	Reverse	12179-12161	this study
EU_p12300F	CTT-GCC-GTT-GGC-AAT-GTG-A	Sequence primer	Forward	12300-12318	this study
EU_12493F	TAC-GCT-ATG-TTT-TTG-GTT-TC	Sequence primer	Forward	12493-12512	this study
EU_12512R	GAA-ACC-AAA-AAC-ATA-GCG-TA	Sequence primer	Reverse	12512-12493	this study
EU_12989F	TCA-TGG-TTT-CTG-AGG-CGT-T	Sequence primer	Forward	12989-13007	this study
EU_13077R	GAA-ACC-GGC-AGC-CGC-GGT-CGT	Sequence primer	Reverse	13077-13057	this study
EU_p13449F	GTG-GGC-TAC-AAC-CAT-TGC	Sequence primer	Forward	13449-13466	this study
EU_13607F	CTC-GAC-ATA-CCA-ATA-CAT-AT	Sequence primer	Forward	13607-13626	this study
EU_p13649R	CAGCTCGCATATCGTCAAGT	Sequence primer	Reverse	13649-13630	this study
EU_14404F	ATA-CAT-TCT-GGC-CCC-TGC-CC	Sequence primer	Forward	14404-14423	this study
EU_14423R	GGG-CAG-GGG-CCG-AAT-GTA-T	Sequence primer	Reverse	14423-14404	this study
EU_p14683R	AACTGGCACAGTTGATTGAC	Sequence primer	Reverse	14683-14663	this study
EU_p14817F	TCC-CTC-TGC-TTG-CAA-TCG-AT	Sequence primer	Forward	14817-14836	this study
Primer EU 15098R	TAA-TTT-CGG-TCA-CAT-GGT-TC	ORF2-7 PCR reverse	Reverse	15099-15080	this study
* Positions based on vaccin strain KF991509
# Last nucleotide at 3'end gave mismatches with several European PRRSV strains in Genbank, therefore the primer sequence used in this study was 1 nt shorter.
