# Supplementary material for: Molecular characterization of type 1 porcine reproductive and respiratory syndrome viruses (PRRSV) isolated in the Netherlands from 2014 to 2016
Source: PLoS One. 2019 Jun 27;14(6):e0218481. doi: 10.1371/journal.pone.0218481 (PMC6597066; doi:10.1371/journal.pone.0218481)
Supplement: S2 Table — (XLSX) [file pone.0218481.s003.xlsx]

## Sheet: Similarity
		Similarity % Lelystad virus								Similarity % ORF2-ORF7 Dutch strains
Isolate		ORF2	ORF3	ORF4	ORF5	ORF6	ORF7	ORF2-ORF7		Minimum	Maximum
NL/GD-1-1/2015		89.33	84.11	88.45	86.47	91	92.51	88.81		85.3	99.4
NL/GD-1-12/2015		90.4	87.22	89.67	86.96	93.1	92.51	89.8		85.9	99.3
NL/GD-1-15/2016		98.4	98.62	97.46	98.84	99.81	100	98.85		87.4	99.9
NL/GD-1-17/2016		90.27	81.52	87.9	85.81	92.53	91.47	89.36		85.6	91.6
NL/GD-1-18/2016		98.27	98.75	97.83	98.84	99.81	99.74	98.82		87.3	99.9
NL/GD-1-2/2015		89.33	83.46	89.01	83.33	91.76	92.76	88.87		85.3	91.6
NL/GD-1-3/2015		98.53	99.12	98.01	98.18	99.43	100	98.82		87.4	99.6
NL/GD-1-4/2015		91.07	84.24	88.27	84.32	90.42	93.28	89.02		85.8	99.9
NL/GD-1-6/2015		90.4	87.22	89.86	86.47	92.72	92.51	89.71		85.9	99
NL/GD-1-7/2015		91.07	84.24	87.9	84.32	90.42	93.28	88.96		85.8	99.9
NL/GD-1-9/2015		98.13	98.75	98.01	98.84	99.81	100	98.88		87.5	99.8
NL/GD-2-10/2014		98.27	98.62	97.83	98.84	99.81	100	98.85		87.3	99.9
NL/GD-2-12/2014		90.27	88.35	90.58	87.13	93.1	92.51	90.07		86	99.6
NL/GD-2-13/2014		90.8	83.72	88.08	84.32	91	93.02	88.9		85.6	99.5
NL/GD-2-14/2014		90.93	83.59	87.9	84.32	90.61	93.02	88.87		85.6	99.1
NL/GD-2-16/2014		98.27	99	98.37	98.68	99.62	100	98.91		87.4	99.7
NL/GD-2-17/2014		90.67	83.59	87.71	84.16	91.19	93.02	88.76		85.5	99.5
NL/GD-2-18/2015		91.07	83.98	87.9	84.49	90.61	93.28	88.99		85.8	99.9
NL/GD-2-19/2015		90.67	88.1	90.22	87.13	93.1	91.73	89.95		85.9	99.6
NL/GD-2-5/2014		98.27	99	98.19	98.68	99.43	100	98.85		87.3	99.7
NL/GD-2-6/2014		98.13	98.5	97.64	98.84	99.62	100	98.76		87.3	99.8
NL/GD-2-8/2014		92.8	83.54	86.59	86.3	92.91	91.47	89.59		84.7	89.3
NL/GD-2-9/2014		89.2	85.66	86.52	84.98	91.57	91.21	87.81		84.63	95
NL/GD-3-11/2015		91.47	86.21	88.83	88.28	91.95	93.28	90.09		85.8	91.9
NL/GD-3-12/2015		91.2	87.47	89.31	86.63	92.72	91.21	89.68		85.8	98.8
NL/GD-3-14/2015		89.73	87.97	90.04	87.79	92.34	93.28	90.01		85.5	97.4
NL/GD-3-15/2015		89.07	81.24	90.04	88.61	91.95	92.25	89.34		85.8	99
NL/GD-3-16/2015		89.2	83.07	87.9	84.82	91.95	91.21	88.26		85.2	95.3
NL/GD-3-18/2015		88.67	85.27	89.39	86.96	91.38	92.76	89.29		85.6	96.2
NL/GD-3-19/2014		91.33	84.11	87.15	85.48	89.98	92.51	88.81		85.2	93.4
NL/GD-3-5/2014		98.27	99	98.19	98.68	99.62	99.74	98.88		87.3	99.7
NL/GD-3-7/2014		88.8	88.11	85.33	84.65	91.76	92.25	88.07		84.8	95
NL/GD-3-8/2014		90.4	87.59	90.04	86.8	92.72	92.51	89.86		86	99.3
NL/GD-3-9/2014		89.33	83.85	88.45	87.46	91	92.25	88.93		85.4	99.4
NL/GD-4-1/2015		91.07	84.11	88.08	85.81	91.95	92.25	89.45		86.7	99.6
NL/GD-4-10/2015		97.33	97.74	97.1	97.19	99.23	99.48	97.97		87.4	98.6
NL/GD-4-11/2015		91.73	80.62	87.9	82.84	88.31	89.92	87.97		85.1	94.9
NL/GD-4-13/2015		90.4	86.47	89.31	85.64	91.19	92.25	89.01		85.2	94.7
NL/GD-4-14/2015		90.67	85.26	88.27	85.31	91	92.76	89.29		85.9	95.9
NL/GD-4-15/2015		89.47	84.95	90.13	86.47	92.34	92.51	89.54		85.7	93.6
NL/GD-4-16/2015		91.2	84.24	88.27	85.31	91.57	92.25	89.32		86.5	99.4
NL/GD-4-3/2015		89.87	82.17	89.2	85.31	88.7	92.76	88.84		86	91.5
NL/GD-4-4/2015		90.13	82.69	88.45	82.67	89.85	91.47	87.99		85.1	98.1
NL/GD-4-5/2015		90	82.44	86.34	87.29	90.23	91.73	88.94		84.57	89.1
NL/GD-4-8/2015		90.8	84.11	87.71	85.48	91.76	92.25	89.29		86.2	96.1
NL/GD-4-9/2015		91.33	84.11	88.27	85.64	91.95	91.99	89.41		86.7	99.6
NL/GD-5-1/2015		89.6	84.11	89.01	83.17	91.38	90.96	88.56		85.3	95.3
NL/GD-5-11/2015		91.33	84.88	88.45	85.97	91.76	92.51	89.66		86.6	98.6
NL/GD-5-12/2015		91.6	83.59	89.2	86.3	90.23	91.21	89.32		85.9	90.2
NL/GD-5-13/2015		90.93	83.72	88.64	86.14	91.76	91.21	89.39		86.4	98.9
NL/GD-5-14/2015		89.73	87.09	89.31	87.29	92.34	91.73	89.46		85.7	98.4
NL/GD-5-18/2015		88.13	86.34	89.49	87.46	96.17	96.9	90.19		85.5	91
NL/GD-5-19/2015		89.73	86.97	88.04	87.46	92.91	91.73	89.34		85.5	96.7
NL/GD-5-3/2015		90.27	87.72	88.41	86.14	93.1	92.51	89.55		85.9	99.9
NL/GD-5-4/2015		90.4	87.72	88.04	86.14	93.1	92.51	89.52		85.9	99.9
NL/GD-5-8/2015		98	98.75	98.01	98.84	99.81	100	98.82		87.4	99.8
NL/GD-5-9/2015		89.6	87.84	90.04	87.13	93.1	91.99	89.68		86.1	98
NL/GD-6-1/2015		90	83.46	88.27	83	89.85	92.51	88.17		85	98.1
NL/GD-6-12/2016		90.4	88.35	89.86	86.3	92.34	92.76	89.57		86.1	98
NL/GD-6-17/2016		88.27	83.21	89.31	87.29	89.46	90.18	88.4		84.9	94
NL/GD-6-18/2016		91.73	86.56	89.01	85.97	90.23	89.41	89.32		85.9	89.4
NL/GD-6-19/2016		88.8	81.12	89.86	88.61	91.57	90.96	89.04		85.8	98.7
NL/GD-6-3/2015		88	85.73	88.59	88.12	89.85	91.99	88.77		84.57	94
NL/GD-6-4/2015		88.8	86.34	88.95	88.94	91.95	91.73	89.07		85.8	99
NL/GD-6-7/2016		89.87	79.07	86.41	84.98	91.38	92.76	88.23		85	93.4
NL/GD-6-8/2016		89.73	87.72	90.04	86.63	92.91	91.99	89.49		85.6	99.7
NL/GD-6-9/2016		89.73	87.72	90.22	86.63	92.91	91.99	89.55		85.8	99.7
NL/GD-7-1/2016		90.67	83.07	86.78	85.64	88.7	92.25	88.53		85.4	93
NL/GD-7-12/2015		90.27	87.72	88.22	86.47	93.1	92.51	89.62		85.8	99.8
NL/GD-7-2/2016		98.13	98.87	97.83	99.01	99.81	100	98.91		87.3	99.7
NL/GD-7-5/2016		88.93	82.64	85.87	87.29	89.85	91.99	88.5		84.63	88.3
NL/GD-7-6/2016		88.8	85.59	87.86	84.82	90.04	91.73	87.95		85	98.4
NL/GD-7-7/2016		89.87	87.22	88.77	86.63	93.1	92.25	89.46		85.9	97.7
NL/GD-7-9/2016		87.73	84.96	87.14	84.98	89.27	91.21	87.43		84.7	98.4
ORF with highest similarity with Lelystad virus
ORF with lowest similarity with Lelystad virus
Vaccine related strains
Nucleotide identity below 90%
