# Supplementary material for: Molecular characterization of type 1 porcine reproductive and respiratory syndrome viruses (PRRSV) isolated in the Netherlands from 2014 to 2016
Source: PLoS One. 2019 Jun 27;14(6):e0218481. doi: 10.1371/journal.pone.0218481 (PMC6597066; doi:10.1371/journal.pone.0218481)
Supplement: S3 Table — (XLSX) [file pone.0218481.s004.xlsx]

## Sheet: Length
		Length (nt)
	Isolate	ORF2	ORF3	ORF4	ORF5	ORF6	ORF7
	Lelystad virus (M96262)	750	798	552	606	522	387
	NL/GD-1-1/2015	750	795	537	606	522	387
	NL/GD-1-12/2015	750	810	552	606	522	387
	NL/GD-1-15/2016	750	798	552	606	522	387
	NL/GD-1-17/2016	750	795	537	606	522	387
	NL/GD-1-18/2016	750	798	552	606	522	387
	NL/GD-1-2/2015	750	795	537	606	522	387
	NL/GD-1-3/2015	750	798	552	606	522	387
	NL/GD-1-4/2015	750	795	537	606	522	387
	NL/GD-1-6/2015	750	810	552	606	522	387
	NL/GD-1-7/2015	750	795	537	606	522	387
	NL/GD-1-9/2015	750	798	552	606	522	387
	NL/GD-2-10/2014	750	798	552	606	522	387
	NL/GD-2-12/2014	750	810	552	606	522	387
	NL/GD-2-13/2014	750	795	537	606	522	387
	NL/GD-2-14/2014	750	795	537	606	522	387
	NL/GD-2-16/2014	750	798	552	606	522	387
	NL/GD-2-17/2014	750	795	537	606	522	387
	NL/GD-2-18/2015	750	795	537	606	522	387
	NL/GD-2-19/2015	750	810	552	606	522	387
	NL/GD-2-5/2014	750	798	552	606	522	387
	NL/GD-2-6/2014	750	798	552	606	522	387
	NL/GD-2-8/2014	750	732	552	606	522	387
	NL/GD-2-9/2014	750	795	549	606	522	387
	NL/GD-3-11/2015	750	795	537	606	522	387
	NL/GD-3-12/2015	750	810	552	606	522	387
	NL/GD-3-14/2015	750	813	552	606	522	387
	NL/GD-3-15/2015	750	798	552	606	522	387
	NL/GD-3-16/2015	750	783	537	606	522	387
	NL/GD-3-18/2015	750	795	537	606	522	387
	NL/GD-3-19/2014	750	783	537	606	519	387
	NL/GD-3-5/2014	750	798	552	606	522	387
	NL/GD-3-7/2014	750	732	552	606	522	387
	NL/GD-3-8/2014	750	810	552	606	522	387
	NL/GD-3-9/2014	750	795	537	606	522	387
	NL/GD-4-1/2015	750	795	537	606	522	387
	NL/GD-4-10/2015	750	798	552	606	522	387
	NL/GD-4-11/2015	750	795	537	606	522	387
	NL/GD-4-13/2015	750	810	552	606	522	387
	NL/GD-4-14/2015	750	708	537	606	522	387
	NL/GD-4-15/2015	750	720	537	606	522	387
	NL/GD-4-16/2015	750	795	537	606	522	387
	NL/GD-4-3/2015	750	795	537	606	522	387
	NL/GD-4-4/2015	750	795	537	606	522	387
	NL/GD-4-5/2015	750	795	549	606	522	387
	NL/GD-4-8/2015	750	795	537	606	522	387
	NL/GD-4-9/2015	750	795	537	606	522	387
	NL/GD-5-1/2015	750	783	537	606	522	387
	NL/GD-5-11/2015	750	795	537	606	522	387
	NL/GD-5-12/2015	750	783	537	606	522	387
	NL/GD-5-13/2015	750	795	537	606	522	387
	NL/GD-5-14/2015	750	810	552	606	522	387
	NL/GD-5-18/2015	750	798	552	606	522	387
	NL/GD-5-19/2015	750	810	552	606	522	387
	NL/GD-5-3/2015	750	810	552	606	522	387
	NL/GD-5-4/2015	750	810	552	606	522	387
	NL/GD-5-8/2015	750	810	552	606	522	387
	NL/GD-5-9/2015	750	810	552	606	522	387
	NL/GD-6-1/2015	750	795	537	606	522	387
	NL/GD-6-12/2016	750	810	552	606	522	387
	NL/GD-6-17/2016	750	798	552	606	522	387
	NL/GD-6-18/2016	750	795	537	606	522	387
	NL/GD-6-19/2016	750	798	552	606	522	387
	NL/GD-6-3/2015	750	798	552	606	522	387
	NL/GD-6-4/2015	750	798	552	606	522	387
	NL/GD-6-7/2016	750	783	537	606	522	387
	NL/GD-6-8/2016	750	810	552	606	522	387
	NL/GD-6-9/2016	750	810	552	606	522	387
	NL/GD-7-1/2016	750	795	537	606	522	387
	NL/GD-7-12/2015	750	810	552	606	522	387
	NL/GD-7-2/2016	750	798	552	606	522	387
	NL/GD-7-5/2016	750	798	552	606	522	387
	NL/GD-7-6/2016	750	810	552	606	522	387
	NL/GD-7-7/2016	750	810	552	606	522	387
	NL/GD-7-9/2016	750	810	552	606	522	387
Colored cells: deviation in ORF lenght compared to Lelystad virus (M96262)
