# Supplementary material for: Molecular characterization of type 1 porcine reproductive and respiratory syndrome viruses (PRRSV) isolated in the Netherlands from 2014 to 2016
Source: PLoS One. 2019 Jun 27;14(6):e0218481. doi: 10.1371/journal.pone.0218481 (PMC6597066; doi:10.1371/journal.pone.0218481)
Supplement: S4 Table — (XLSX) [file pone.0218481.s005.xlsx]

## Sheet: Glycosylation
	#N glycosylation sites
		ORF2					ORF3										ORF4								ORF5
		N-glycosylation					N-glycosylation										N-glycosylation								N-glycosylation
	Virus	#	1	2	Signal Peptide		#	1	2	3	4	5	6	7	Signal Peptide		#	1	2	3	4	5	Signal Peptide		#	1	2	3	4	Signal Peptide
	Lelystad virus (M96262)	2	173	179	1-37		5	27	42	50	130	151			1-25		4	37	88	124	134		1-22		2			46	53	1-32
	NL/GD-1-1/2015	2	173	179	1-37		5	29	42	50	130	151			1-25		4	37	83	119	129		1-20		3	37		46	53	1-34
	NL/GD-1-12/2015	2	173	179	1-37		6	27	42	50	130	151	159		1-25		4	37	88	124	134		1-22		3	37		46	53	1-32
	NL/GD-1-15/2016	2	173	179	1-37		5	27	42	50	130	151			1-25		4	37	88	124	134		1-20		3	37		46	53	1-32
	NL/GD-1-17/2016	2	173	179	1-37		5	27	42	50	130	151			1-25		4	37	83	119	129		1-20		3	37		46	53	1-32
	NL/GD-1-18/2016	2	173	179	1-37		5	27	42	50	130	151			1-25		4	37	88	124	134		1-20		3	37		46	53	1-32
	NL/GD-1-2/2015	2	173	179	1-37		5	27	42	50	130	151			1-22		4	37	83	119	129		1-22		3	37		46	53	1-32
	NL/GD-1-3/2015	2	173	179	1-37		5	27	42	50	130	151			1-25		4	37	88	124	134		1-20		3	37		46	53	1-32
	NL/GD-1-4/2015	2	173	179	1-37		5	27	42	50	130	151			1-25		4	37	83	119	129		1-22		3	37		46	53	1-34
	NL/GD-1-6/2015	2	173	179	1-37		6	29	42	50	130	151	159		1-25		4	37	88	124	134		1-22		3	37		46	53	1-34
	NL/GD-1-7/2015	2	173	179	1-37		5	27	42	50	130	151			1-25		4	37	83	119	129		1-22		3	37		46	53	1-34
	NL/GD-1-9/2015	2	173	179	1-37		6	27	42	50	130	151	159		1-25		4	37	88	124	134		1-20		3	37		46	53	1-32
	NL/GD-2-10/2014	2	173	179	1-37		5	27	42	50	130	151			1-25		4	37	88	124	134		1-20		3	37		46	53	1-32
	NL/GD-2-12/2014	2	173	179	1-37		6	27	42	50	130	151	159		1-25		4	37	88	124	134		1-22		3	37		46	53	1-34
	NL/GD-2-13/2014	2	173	179	1-37		5	27	42	50	130	151			1-25		4	37	83	119	129		1-22		3	37		46	53	1-34
	NL/GD-2-14/2014	2	173	179	1-37		5	27	42	50	130	151			1-25		4	37	83	119	129		1-22		3	37		46	53	1-34
	NL/GD-2-16/2014	2	173	179	1-37		5	27	42	50	130	151			1-25		4	37	88	124	134		1-20		3	37		46	53	1-32
	NL/GD-2-17/2014	2	173	179	1-37		5	27	42	50	130	151			1-25		4	37	83	119	129		1-22		3	37		46	53	1-34
	NL/GD-2-18/2015	2	173	179	1-37		5	27	42	50	130	151			1-25		4	37	83	119	129		1-22		3	37		46	53	1-34
	NL/GD-2-19/2015	2	173	179	1-37		6	27	42	50	130	151	159		1-25		4	37	88	124	134		1-22		3	37		46	53	1-34
	NL/GD-2-5/2014	2	173	179	1-37		5	27	42	50	130	151			1-25		4	37	88	124	134		1-20		3	37		46	53	1-32
	NL/GD-2-6/2014	2	173	179	1-37		5	27	42	50	130	151			1-25		4	37	88	124	134		1-20		3	37		46	53	1-32
	NL/GD-2-8/2014	2	173	179	1-37		4	27	42	50	130				1-25		4	37	88	124	134		1-22		3	37		46	53	1-30
	NL/GD-2-9/2014	2	173	179	1-37		5		42	50	130	151	159		1-25		4	37	87	123	133		1-22		3	37		46	53	1-32
	NL/GD-3-11/2015	2	173	179	1-37		6	27	42	50	130	151	159		1-25		4	37	83	119	129		1-20		3	37		46	53	1-34
	NL/GD-3-12/2015	2	173	179	1-37		6	27	42	50	130	151	159		1-25		4	37	88	124	134		1-20		3	37		46	53	1-32
	NL/GD-3-14/2015	2	173	179	1-37		6	27	42	50	130	151	159		1-25		4	37	88	124	134		1-22		3	37		46	53	1-34
	NL/GD-3-15/2015	2	173	179	1-37		5	27	42	50	130		159		1-25		4	37	88	124	134		1-20		3	37		46	53	1-34
	NL/GD-3-16/2015	2	173	179	1-37		6	29	42	50	130	151	159		1-25		4	37	83	119	129		1-20		3	37		46	53	1-32
	NL/GD-3-18/2015	2	173	179	1-37		5	29	42	50	130	151			1-25		4	37	83	119	129		1-20		3	37		46	53	1-32
	NL/GD-3-19/2014	2	173	179	1-37		6	29	42	50	130	151	159		1-25		4	37	83	119	129		1-20		3	37		46	53	1-32
	NL/GD-3-5/2014	2	173	179	1-37		5	27	42	50	130	151			1-25		4	37	88	124	134		1-20		3	37		46	53	1-32
	NL/GD-3-7/2014	2	173	179	1-37		7	27	42	50	130	151	159	235	1-25		4	37	88	124	134		1-22		2	37		46		1-32
	NL/GD-3-8/2014	2	173	179	1-37		5	27	42	50	130	151			1-25		4	37	88	124	134		1-22		3	37		46	53	1-34
	NL/GD-3-9/2014	2	173	179	1-37		5	29	42	50	130	151			1-25		4	37	83	119	129		1-20		3	37		46	53	1-32
	NL/GD-4-1/2015	2	173	179	1-37		6	27	42	50	130	151	159		1-25		4	37	83	119	129		1-20		3	37		46	53	1-34
	NL/GD-4-10/2015	2	173	179	1-37		6	27	42	50	130	151	159		1-25		4	37	88	124	134		1-20		3	37		46	53	1-32
	NL/GD-4-11/2015	2	173	179	1-37		5	27	42	50	130	151			1-25		4	37	83	119	129		1-22		3	37		46	53	1-34
	NL/GD-4-13/2015	2	173	179	1-37		6	27	42	50	130	151	159		1-25		5	37	88	124	134	141	1-22		3	37		46	53	1-34
	NL/GD-4-14/2015	2	173	179	1-37		5	27	42	50	130	151			1-25		4	37	83	119	129		1-20		3	37		46	53	1-32
	NL/GD-4-15/2015	2	173	179	1-37		5	29	42	50	130	151			1-25		4	37	83	119	129		1-20		3	37		46	53	1-34
	NL/GD-4-16/2015	2	173	179	1-37		6	27	42	50	130	151	159		1-25		4	37	83	119	129		1-20		3	35		46	53	1-32
	NL/GD-4-3/2015	2	173	179	1-37		6	27	42	50	130	151	159		1-25		4	37	83	119	129		1-22		3	37		46	53	1-34
	NL/GD-4-4/2015	2	173	179	1-37		6	27	42	50	130	151	159		1-25		4	37	83	119	129		1-20		3	37		46	53	1-34
	NL/GD-4-5/2015	2	173	179	1-37		6	27	42	50	130	151	159		1-25		5	37	87	123	133	143	1-17		3	37		46	53	1-34
	NL/GD-4-8/2015	2	173	179	1-37		6	27	42	50	130	151	159		1-25		4	37	83	119	129		1-20		3	37		46	53	1-34
	NL/GD-4-9/2015	2	173	179	1-37		6	27	42	50	130	151	159		1-25		4	37	83	119	129		1-22		3	37		46	53	1-34
	NL/GD-5-1/2015	2	173	179	1-37		5	29	42	50	130	151			1-25		4	37	83	119	129		1-20		3	37		46	53	1-32
	NL/GD-5-11/2015	2	173	179	1-37		6	27	42	50	130	151	159		1-25		4	37	83	119	129		1-20		3	37		46	53	1-34
	NL/GD-5-12/2015	2	173	179	1-37		6	29	42	50	130	151	159		1-25		4	37	83	119	129		1-20		3	37		46	53	1-32
	NL/GD-5-13/2015	2	173	179	1-37		6	27	42	50	130	151	159		1-25		4	37	83	119	129		1-20		3	37		46	53	1-34
	NL/GD-5-14/2015	2	173	179	1-37		6	27	42	50	130	151	159		1-25		4	37	88	124	134		1-22		3	37		46	53	1-34
	NL/GD-5-18/2015	2	173	179	1-37		6	29	42	50	130	151	159		1-25		4	37	88	124	134		1-18		3	37		46	53	1-32
	NL/GD-5-19/2015	2	173	179	1-37		6	27	42	50	130	151	159		1-25		4	37	88	124	134		1-22		3	37		46	53	1-34
	NL/GD-5-3/2015	2	173	179	1-37		6	27	42	50	130	151	159		1-25		4	37	88	124	134		1-20		4	37	38	46	53	1-34
	NL/GD-5-4/2015	2	173	179	1-37		6	27	42	50	130	151	159		1-25		4	37	88	124	134		1-20		4	37	38	46	53	1-34
	NL/GD-5-8/2015	2	173	179	1-37		5	27	42	50	130	151			1-25		4	37	88	124	134		1-20		3	37		46	53	1-32
	NL/GD-5-9/2015	2	173	179	1-37		7	27	42	50	130	151	159	235	1-25		4	37	88	124	134		1-22		3	37		46	53	1-34
	NL/GD-6-1/2015	2	173	179	1-37		6	27	42	50	130	151	159		1-25		4	37	83	119	129		1-18		3	37		46	53	1-34
	NL/GD-6-12/2016	2	173	179	1-37		7	27	42	50	130	151	159	235	1-25		4	37	88	124	134		1-22		3	37		46	53	1-34
	NL/GD-6-17/2016	2	173	179	1-37		5	29	42	50	130		159		1-25		4	37	88	124	134		1-22		3	37		46	53	1-32
	NL/GD-6-18/2016	2	173	179	1-37		5	27	42	50	130	151			1-25		4	37	83	119	129		1-20		3	37		46	53	1-32
	NL/GD-6-19/2016	2	173	179	1-37		6	27	42	50	130	151	159		1-25		4	37	88	124	134		1-20		3	37		46	53	1-34
	NL/GD-6-3/2015	2	173	179	1-37		6	27	42	50	130		159	235	1-25		4	37	88	124	134		1-22		3	37		46	53	1-32
	NL/GD-6-4/2015	2	173	179	1-37		6	27	42	50	130	151	159		1-25		4	37	88	124	134		1-20		3	37		46	53	1-34
	NL/GD-6-7/2016	2	173	179	1-37		6	29	42	50	130	151	159		1-25		4	37	83	119	129		1-20		3	37		46	53	1-34
	NL/GD-6-8/2016	2	173	179	1-37		6	27	42	50	130	151	159		1-25		4	37	88	124	134		1-20		3	37		46	53	1-34
	NL/GD-6-9/2016	2	173	179	1-37		6	27	42	50	130	151	159		1-25		4	37	88	124	134		1-20		3	37		46	53	1-34
	NL/GD-7-1/2016	2	173	179	1-37		5	27	42	50	130	151			1-25		4	37	83	119	129		1-22		3	37		46	53	1-34
	NL/GD-7-12/2015	2	173	179	1-37		6	27	42	50	130	151	159		1-25		4	37	88	124	134		1-20		4	37	38	46	53	1-34
	NL/GD-7-2/2016	2	173	179	1-37		5	27	42	50	130	151			1-25		4	37	88	124	134		1-20		3	37		46	53	1-32
	NL/GD-7-5/2016	2	173	179	1-37		5	27	42	50	130	151			1-25		4	37	88	124	134		1-22		2	37			53	1-34
	NL/GD-7-6/2016	2	173	179	1-37		6	29	42	50	130	151	159		1-25		4	37	88	124	134		1-18		3	37		46	53	1-32
	NL/GD-7-7/2016	2	173	179	1-37		6	27	42	50	130	151	159		1-25		4	37	88	124	134		1-22		3	37		46	53	1-34
	NL/GD-7-9/2016	2	173	179	1-37		6	29	42	50	130	151	159		1-25		4	37	88	124	134		1-18		3	37		46	53	1-32
